# Supplementary material for: From Forensics to Clinical Research: Expanding the Variant Calling Pipeline for the Precision ID mtDNA Whole Genome Panel
Source: Int J Mol Sci. 2021 Nov 6;22(21):12031. doi: 10.3390/ijms222112031 (PMC8584537; doi:10.3390/ijms222112031)
Supplement: Supplementary file 1 [file ijms-22-12031-s001.zip]

Archive with 1 entries (1 files):
- ijms-1433021-supplementary.pdf
